# Supplementary material for: Inferring Drug-Protein–Side Effect Relationships from Biomedical Text
Source: Genes (Basel). 2019 Feb 19;10(2):159. doi: 10.3390/genes10020159 (PMC6409686; doi:10.3390/genes10020159)
Supplement: Supplementary file 1 [file genes-10-00159-s001.zip]

Archive with 3 entries (3 files):
- supplementary/supplementary(Further_literature_analysis).docx
- supplementary/supplementary(ranking_function_result).xlsx
- supplementary/supplementrary(image-path1&2&15).pdf
